# Supplementary material for: PGRN Inhibits Early B‐cell Activation and IgE Production Through the IFITM3‐STAT1 Signaling Pathway in Asthma
Source: Adv Sci (Weinh). 2024 Oct 16;11(45):2403939. doi: 10.1002/advs.202403939 (PMC11615816; doi:10.1002/advs.202403939)
Supplement: Supplementary file 2 — Supporting Information [file ADVS-11-2403939-s001.xlsx]

## Sheet: Sheet1
Table1. Patient information
Patient ID	Age(y)	Gender	Age of onset (y)	Age at sample collection	Treatment
P1	3	Male	3	3	ICS, SABA，Theophylline
P2	2	Male	2	2	ICS, SABA
P3	9	Male	9	9	ICS, SABA
P4	7	Female	7	7	ICS，SABA，Theophylline
P5	2	Female	2	2	ICS, SABA
P6	9	Female	8	9	ICS, SABA，LAMA
P7	2	Male	2	2	ICS, SABA
P8	4	Male	4	4	ICS，SABA，Theophylline，LAMA
P9	3	Female	3	3	ICS，Theophylline，LAMA
P10	5	Male	3	5	ICS, SABA
